# Supplementary material for: Dynamic Dysregulation of Ribosomal Protein Genes in Mouse Brain Stress Models
Source: Stresses. Author manuscript; Available in PMC 2025 Aug 15. (PMC12352335; doi:10.3390/stresses4040061)
Supplement: Supplementary Tables [file NIHMS2077607-supplement-Supplementary_Tables.xlsx]

## Sheet: S2
Bioproject	Type of Stress	Stress Frequency	Time from Stress	Brain Region (Subregion)	Mouse Strain	Sex
PRJNA281134	Electric foot shock (2 sec, 1.5 mA)	Acute	64 d	HIPP (CA1), NACC, AMY (bla, cea), PFC (pl, acc)	C57BL/6 N	M
PRJNA352967	Early life stress; Subthreshold variable stress	Chronic	4 d	PFC, NACC, VTA	C57BL/6 J	M
PRJNA391140	Restraint (30 min), Cold swim (6 min)	Acute	15 min (restraint), 39 min (cold swim)	HIPP (total, dorsal, ventral)	C57BL/6 J	M
PRJNA479752	Auditory fear conditioning; Immobilization plus Auditory fear conditioning	Acute	2 hr	AMY (bla)	C57BL/6 J	M
PRJNA322294	Social defeat (10 d)	Chronic	30 d	HIPP (ventral), PFC, NACC, AMY (bla)	C57BL/6 J	M
PRJNA415948	Restraint (15 d, 2 hr/d)	Chronic	24 hr	PFC	C57BL/6	M
PRJNA293822	Social defeat (10 d); Social defeat (10 d) followed by stress re-exposure after 28 days	Chronic	2 d, 28 d	HIPP (ventral), PFC, NACC, AMY	C57BL/6 J	M
PRJNA323485	Social defeat (10 or 30 d)	Chronic	24 hr	PFC	C57BL/6	M
PRJNA398031	Variable stress (mild foot shock, tail suspension and restraint, alternated over 21 d, 1 hr/d)	Chronic	24 hr	PFC, NACC	C57BL/6 J	M
PRJNA430409	Social defeat (10 d)	Chronic	6 d	HIPP (ventral), PFC (m), BNST	C57BL/6Cr, DBA/2Cr	M
PRJNA506950	Social defeat (10 d)	Chronic	7 d	BNST	C57BL/6Cr	M, F
PRJNA516641	Unpredictable mild stress (various mild stressors, alternated daily over 9 weeks)	Chronic	15 hr	HIPP, PFC, HTBALB/c	BALB/c	M

## Sheet: S3 Figure 1
			1	2	3	4	5	6	7		9	10	11	12	13	14	15	16	17		19	20	21	22	23	24	25	26	27	28	29	30	31	32	33	34	35	36	37	38	39	40	41	42	43	44	45	46	47
Contrast	Project	Index	Mrpl9	Mrpl51	Mrpl48	Mrpl42	Mrpl32	Mrpl23	Mrpl13		Mrps12	Mrps6	Mrps5	Mrps36	Mrps33	Mrps26	Mrps25	Mrps2	Mrps18c		Rpl39	Rpl22l1	Rpl36al	Rpl37rt	Rpl41	Rplp2-ps1	Rpl18	Rpl11	Rpl3	Rpl31	Rpl19	Rplp1	Rpl21	Rpl24	Rpl10	Rpl29	Rpl36a	Rplp2	Rpl28	Rpl13a	Rpl13	Rpl32	Rpl35a	Rpl7a	Rpl15	Rpl23a	Rpl17	Rpl26	Rpl34
((Subregion=="bla") & (Stress.protocol=="CFC" | Stress.protocol=="control") & (Time.from.stress.h=="1536") & (Phenotype=="na") & (Sex=="m"))	PRJNA281134_0	1	0	0	-2.96344	0	0	0	0		0	0	0	-1.43449	0	0	0	0	0		0	0	-4.78719	0	0	0	-1.42639	0	-1.66625	0	-1.53699	0	0	0	0	0	0	0	0	0	0	0	0	15.8072	0	0	0	0	0
((Subregion=="cea") & (Stress.protocol=="CFC" | Stress.protocol=="control") & (Time.from.stress.h=="1536") & (Phenotype=="na") & (Sex=="m"))	PRJNA281134_1	2	0	2.18812	1.82818	0	0	0	0		0	0	0	0	0	0	0	0	0		0	0	0	0	0	0	1.32474	0	0	0	0	0	0	0	0	0	0	0	0	1.82908	0	0	0	0	0	0	0	0	1.63716
((Subregion=="nacc") & (Stress.protocol=="CFC" | Stress.protocol=="control") & (Time.from.stress.h=="1536") & (Phenotype=="na") & (Sex=="m"))	PRJNA281134_2	3	0	2.02438	0	0	0	0	0		0	0	0	0	0	0	0	0	0		0	-1.6964	1.85848	0	0	0	2.00368	0	1.79256	0	0	0	0	0	0	0	0	0	0	0	0	2.14837	0	0	0	0	0	0	1.33042
((Subregion=="hipp_CA1") & (Stress.protocol=="CFC" | Stress.protocol=="control") & (Time.from.stress.h=="1536") & (Phenotype=="na") & (Sex=="m"))	PRJNA281134_3	4	0	0	2.50286	0	0	0	0		0	0	0	0	0	0	-2.77267	0	0		2.91344	0	0	0	0	0	0	0	0	0	5.61369	0	0	1.81813	0	0	0	20.6833	0	0	0	0	0	0	0	0	1.44733	0	0
((Stress.protocol=="ELS" | Stress.protocol=="control") & (Time.from.stress.h=="96") & (Subregion=="NACC") & (Sex=="m"))	PRJNA352967_10	6	0	0	0	0	0	0	0		0	0	0	0	0	0	0	0	0		-2.56063	0	0	0	0	0	0	0	-4.65374	0	0	-1.52978	0	0	0	-1.78401	0	-1.39964	0	0	0	0	-1.59455	0	0	0	0	0	0
((Stress.protocol=="ELS-10d_CSDS" | Stress.protocol=="control") & (Time.from.stress.h=="96") & (Subregion=="NACC") & (Sex=="m"))	PRJNA352967_12	7	0	0	0	0	0	0	0		0	0	0	0	0	0	0	1.43944	0		0	0	0	0	0	0	0	0	0	0	0	0	0	0	0	0	0	0	0	0	0	0	0	0	0	0	0	1.94337	0
((Stress.protocol=="ELS" | Stress.protocol=="control") & (Estrus=="diestrus") & (Time.from.stress.h=="96") & (Subregion=="NACC") & (Sex=="f"))	PRJNA352967_13	8	0	0	0	0	0	0	0		0	1.39499	0	0	0	0	0	0	0		1.71721	0	1.50636	0	0	0	0	0	1.37883	0	0	0	0	0	0	0	0	0	0	0	0	0	0	0	1.36382	0	0	0	0
((Stress.protocol=="ELS - STVS" | Stress.protocol=="control") & (Estrus=="diestrus") & (Time.from.stress.h=="96") & (Subregion=="NACC") & (Sex=="f"))	PRJNA352967_15	9	0	0	0	1.93017	0	0	0		0	2.07277	0	0	0	0	0	0	0		0	0	0	0	2.01029	0	0	0	0	0	0	0	0	0	0	0	0	0	0	0	0	0	0	0	0	1.81512	2.13061	0	4.04317
((Stress.protocol=="CSDS" | Stress.protocol=="control") & (Time.from.stress.h=="96") & (Subregion=="HIPP") & (Sex=="m"))	PRJNA352967_16	10	0	-1.7463	0	-2.09743	0	0	0		-1.49955	-2.65923	0	0	0	0	0	-1.51559	0		0	0	-1.92265	0	0	0	0	0	0	0	0	-1.33824	0	0	0	0	0	0	0	0	0	0	0	0	0	0	0	0	0
((Stress.protocol=="ELS" | Stress.protocol=="control") & (Time.from.stress.h=="96") & (Subregion=="HIPP") & (Sex=="m"))	PRJNA352967_18	11	0	0	0	-2.70899	0	0	0		0	0	0	0	0	0	0	-1.30735	0		0	0	0	0	0	0	0	0	0	0	0	0	0	0	0	0	0	0	0	0	0	0	0	-1.58075	0	0	0	0	0
((Stress.protocol=="STVS" | Stress.protocol=="control") & (Estrus=="diestrus") & (Time.from.stress.h=="96") & (Subregion=="VTA") & (Sex=="f"))	PRJNA352967_20	12	0	0	0	0	0	2.11172	0		0	0	0	0	0	0	0	0	0		0	0	0	0	0	0	0	0	0	0	0	0	0	0	0	0	0	0	0	0	0	0	0	0	0	0	0	0	2.19431
((Stress.protocol=="ELS - STVS" | Stress.protocol=="control") & (Estrus=="diestrus") & (Time.from.stress.h=="96") & (Subregion=="VTA") & (Sex=="f"))	PRJNA352967_21	13	0	0	0	0	0	0	0		0	0	0	-2.20275	0	0	0	-1.84219	0		0	0	0	0	2.52952	0	0	0	0	0	0	0	0	0	0	0	0	0	0	0	0	0	0	-2.12074	0	-1.76935	0	0	0
((Stress.protocol=="10d_CSDS" | Stress.protocol=="control") & (Time.from.stress.h=="96") & (Subregion=="PFC") & (Sex=="m"))	PRJNA352967_4	14	0	0	0	0	0	1.82166	0		0	0	0	0	0	0	0	0	0		0	0	0	5.7879	0	0	0	0	0	0	0	0	0	0	0	0	0	0	0	0	0	0	0	0	2.144	0	0	0	0
((Stress.protocol=="ELS-10d_CSDS" | Stress.protocol=="control") & (Time.from.stress.h=="96") & (Subregion=="PFC") & (Sex=="m"))	PRJNA352967_5	15	0	0	0	0	0	0	0		0	0	0	0	0	1.41568	0	0	0		0	0	0	0	0	0	0	0	0	0	0	0	0	0	0	0	0	0	1.32413	0	0	0	0	0	1.8006	0	0	0	0
((Stress.protocol=="ELS" | Stress.protocol=="control") & (Estrus=="diestrus") & (Time.from.stress.h=="96") & (Subregion=="PFC") & (Sex=="f"))	PRJNA352967_7	16	0	0	0	0	1.8106	0	0		0	0	0	0	0	0	0	0	0		0	0	0	0	0	0	0	0	0	0	0	0	0	0	0	0	0	0	0	0	0	0	0	-1.35649	0	0	0	0	-1.33197
((Stress.protocol=="STVS" | Stress.protocol=="control") & (Estrus=="diestrus") & (Time.from.stress.h=="96") & (Subregion=="PFC") & (Sex=="f"))	PRJNA352967_8	17	0	0	0	0	1.58413	0	0		0	0	0	0	0	0	-1.82171	0	0		0	0	0	0	0	0	0	0	0	0	0	0	0	0	0	0	0	0	0	0	0	0	0	0	0	0	0	1.35287	0
((Time.from.stress.h=="control" | Time.from.stress.h=="0.25") & (Subregion=="hipp_dorsal") & (Stress.protocol=="control" | Stress.protocol=="30_min_RS") & (Phenotype=="na") & (Sex=="m") & (Strain=="C57BL/6J") & (Organism=="mus_musculus"))	PRJNA391140_0	19	0	0	0	0	0	0	0		0	0	0	0	0	-1.55559	1.32844	0	0		0	0	0	0	0	0	0	0	0	0	0	-1.39106	0	0	0	0	0	0	0	0	-1.72801	0	-1.36388	0	0	0	0	0	0
((Time.from.stress.h=="control" | Time.from.stress.h=="0.25") & (Subregion=="hipp_ventral") & (Stress.protocol=="control" | Stress.protocol=="30_min_RS") & (Phenotype=="na") & (Sex=="m") & (Strain=="C57BL/6J") & (Organism=="mus_musculus"))	PRJNA391140_1	20	0	0	0	0	0	0	0		3.70852	0	0	0	0	0	0	0	0		-1.91356	-2.98211	0	0	0	0	0	0	0	0	0	0	0	0	0	1.71596	0	0	0	0	0	0	0	0	0	1.53615	0	0	0
((Time.from.stress.h=="0.65" | Time.from.stress.h=="control") & (Subregion=="hipp_dorsal") & (Stress.protocol=="control" | Stress.protocol=="Swim") & (Phenotype=="na") & (Sex=="m") & (Strain=="C57BL/6J") & (Organism=="mus_musculus"))	PRJNA391140_3	21	0	0	0	0	0	0	0		-3.15427	0	0	0	0	-1.39698	0	0	0		0	0	0	0	0	0	0	0	0	1.40887	0	-2.68553	1.40601	0	0	0	0	-1.89867	0	0	0	0	0	1.7524	0	0	0	0	0
((Time.from.stress.h=="0.65" | Time.from.stress.h=="control") & (Subregion=="hipp_ventral") & (Stress.protocol=="control" | Stress.protocol=="Swim") & (Phenotype=="na") & (Sex=="m") & (Strain=="C57BL/6J") & (Organism=="mus_musculus"))	PRJNA391140_4	22	0	0	0	0	0	0	0		0	0	0	0	0	0	0	0	0		0	-1.52596	0	0	0	0	0	0	0	0	0	0	0	0	0	0	0	0	0	0	0	0	-1.47597	-4.41307	0	0	0	0	1.86465
((Stress.protocol=="control" | Stress.protocol=="IMMO-AUD") & (Subregion=="bla"))	PRJNA479752_0	24	1.5575	0	0	0	0	0	0		0	1.93539	0	0	0	0	0	0	0		0	0	0	0	1.56463	1.47336	0	0	0	0	0	0	0	0	1.4632	1.51154	0	0	0	0	0	0	0	0	0	0	0	0	0
((Stress.protocol=="control" | Stress.protocol=="AUD") & (Subregion=="bla"))	PRJNA479752_1	25	1.70044	0	0	0	1.32938	0	0		0	2.32331	0	0	0	0	0	0	0		0	0	0	0	1.73939	1.35231	0	0	0	0	0	0	0	0	0	0	0	0	0	0	0	0	0	0	0	0	0	0	0
((Subregion=="nacc") & (Phenotype=="control" | Phenotype=="resilient") & (Stress.protocol=="control" | Stress.protocol=="10d_CSDS") & (Time.from.stress.h=="720") & (Sex=="m"))	PRJNA322294_0	27	0	0	0	0	0	0	-1.47071		0	0	0	0	0	0	0	0	0		0	0	0	0	0	0	-2.15841	0	0	0	0	0	0	0	0	0	0	0	0	0	0	0	0	0	0	0	0	0	0
((Subregion=="nacc") & (Phenotype=="susceptible" | Phenotype=="control") & (Stress.protocol=="control" | Stress.protocol=="10d_CSDS") & (Time.from.stress.h=="720") & (Sex=="m"))	PRJNA322294_1	28	0	0	0	0	0	0	0		0	0	0	0	0	0	0	0	0		0	0	0	0	0	0	0	0	0	0	0	0	0	-2.30155	0	0	0	0	0	0	0	0	0	0	0	0	0	0	0
((Subregion=="hipp_ventral") & (Phenotype=="control" | Phenotype=="resilient") & (Stress.protocol=="control" | Stress.protocol=="10d_CSDS") & (Time.from.stress.h=="720") & (Sex=="m"))	PRJNA322294_2	29	0	0	0	0	0	0	0		0	0	0	-1.88652	0	0	0	0	0		0	0	0	0	0	0	0	0	0	0	0	0	0	0	0	0	0	0	0	0	1.85686	0	0	0	0	0	0	0	0
((Subregion=="hipp_ventral") & (Phenotype=="susceptible" | Phenotype=="control") & (Stress.protocol=="control" | Stress.protocol=="10d_CSDS") & (Time.from.stress.h=="720") & (Sex=="m"))	PRJNA322294_3	30	0	0	0	0	0	0	0		0	0	0	0	0	0	0	0	0		0	0	0	0	0	0	0	0	0	-2.72291	0	0	0	0	0	0	0	0	0	0	0	0	0	0	0	0	0	0	0
((Subregion=="bla") & (Phenotype=="control" | Phenotype=="resilient") & (Stress.protocol=="control" | Stress.protocol=="10d_CSDS") & (Time.from.stress.h=="720") & (Sex=="m"))	PRJNA322294_4	31	0	0	0	0	0	0	0		0	0	0	0	0	0	0	0	0		0	0	0	-1.81268	0	0	0	0	0	-2.17858	0	0	0	0	0	0	0	0	0	0	0	0	0	0	0	0	0	2.03411	0
((Subregion=="bla") & (Phenotype=="susceptible" | Phenotype=="control") & (Stress.protocol=="control" | Stress.protocol=="10d_CSDS") & (Time.from.stress.h=="720") & (Sex=="m"))	PRJNA322294_5	32	0	0	0	0	0	0	0		0	0	0	0	0	0	0	0	0		0	0	0	0	0	0	0	0	0	0	0	0	0	0	0	0	0	0	0	0	0	0	0	0	0	0	0	0	0
((Subregion=="pfc") & (Phenotype=="control" | Phenotype=="resilient") & (Stress.protocol=="control" | Stress.protocol=="10d_CSDS") & (Time.from.stress.h=="720") & (Sex=="m"))	PRJNA322294_6	33	0	0	0	0	0	0	0		0	0	0	0	0	0	0	0	0		0	0	0	0	0	0	0	0	0	0	0	0	0	0	0	0	0	0	0	0	0	0	0	0	0	0	0	0	1.55173
((Subregion=="pfc") & (Phenotype=="susceptible" | Phenotype=="control") & (Stress.protocol=="control" | Stress.protocol=="10d_CSDS") & (Time.from.stress.h=="720") & (Sex=="m"))	PRJNA322294_7	34	0	0	0	0	0	0	0		0	0	0	0	0	0	0	0	0		0	0	0	0	0	0	1.90744	0	0	0	0	0	0	0	0	0	0	0	0	0	0	0	2.32439	0	0	0	0	1.79813	0
((Stress.protocol=="CRS_15d" | Stress.protocol=="Control") & (Subregion=="PFC"))	PRJNA415948_0	36	0	0	0	0	0	0	0		0	-1.50729	0	0	0	0	0	0	0		0	0	0	0	0	0	0	0	0	0	0	0	0	0	0	0	0	0	0	0	0	0	0	0	0	0	-1.39368	0	0
((Time.from.stress.h=="48") & (Subregion=="pfc") & (Phenotype=="susceptible" | Phenotype=="control") & (Stress.protocol=="control" | Stress.protocol=="10d_CSDS") & (Sex=="m"))	PRJNA293822_7	38	0	0	0	0	0	0	0		0	0	0	0	0	0	0	0	0		0	1.7186	0	0	0	0	0	0	0	0	-2.14112	0	0	0	0	0	0	0	0	0	0	0	0	0	0	0	0	0	0
((Time.from.stress.h=="48") & (Subregion=="amy") & (Phenotype=="susceptible" | Phenotype=="control") & (Stress.protocol=="control" | Stress.protocol=="10d_CSDS") & (Sex=="m"))	PRJNA293822_5	39	0	0	0	0	0	0	0		-1.36795	0	0	0	0	0	1.62727	0	0		0	0	0	0	0	0	0	0	0	0	-2.28213	0	1.805	0	0	0	0	0	0	0	0	0	0	0	0	0	0	-2.02776	0
((Time.from.stress.h=="672") & (Subregion=="pfc") & (Phenotype=="control" | Phenotype=="resilient") & (Stress.protocol=="control" | Stress.protocol=="10d_CSDS+d28_stress_re-exposure") & (Sex=="m"))	PRJNA293822_20	40	0	0	0	0	0	0	0		0	0	0	0	0	0	-2.94854	0	0		0	0	0	0	-1.92465	0	0	0	0	0	0	-1.35513	0	0	-1.35342	0	0	-1.46023	0	-1.84598	-5.13897	0	0	0	0	0	-1.66162	0	0
((Time.from.stress.h=="48") & (Subregion=="hipp_ventral") & (Phenotype=="control" | Phenotype=="resilient") & (Stress.protocol=="control" | Stress.protocol=="10d_CSDS") & (Sex=="m"))	PRJNA293822_2	41	0	0	0	0	0	0	0		0	0	0	0	0	0	0	0	0		0	0	0	0	2.39842	0	0	0	0	0	2.31229	1.94424	0	0	0	0	0	0	0	0	1.51299	0	0	0	0	1.36297	0	0	0
((Time.from.stress.h=="672") & (Subregion=="amy") & (Phenotype=="susceptible" | Phenotype=="control") & (Stress.protocol=="control" | Stress.protocol=="10d_CSDS+d28_stress_re-exposure") & (Sex=="m"))	PRJNA293822_17	42	0	0	0	0	0	0	0		0	0	0	0	0	0	0	0	0		0	0	0	0	0	0	0	0	0	0	0	0	0	0	0	0	0	0	0	0	-1.96877	0	0	0	0	0	0	-1.30478	0
((Time.from.stress.h=="672") & (Subregion=="hipp_ventral") (Phenotype=="control" | Phenotype=="resilient") & (Stress.protocol=="control" | Stress.protocol=="10d_CSDS+d28_stress_re-exposure") & (Sex=="m"))	PRJNA293822_12	43	0	0	0	0	0	0	0		0	0	0	0	0	0	0	0	0		0	0	0	0	0	0	0	0	0	0	0	0	-2.16417	0	0	-1.55688	0	0	0	0	0	0	0	-1.49318	0	0	0	-1.34183	0
((Time.from.stress.h=="48") & (Subregion=="nacc") & (Phenotype=="susceptible" | Phenotype=="control") & (Stress.protocol=="control" | Stress.protocol=="10d_CSDS") & (Sex=="m"))	PRJNA293822_1	44	0	0	0	0	0	0	0		0	0	0	0	0	0	0	0	0		1.54207	0	0	0	2.06629	0	0	1.5713	1.40248	1.85451	1.84878	1.5298	0	1.6434	0	0	1.77837	0	0	2.01448	0	1.32062	1.61772	0	0	0	0	0	0
((Time.from.stress.h=="48") & (Subregion=="nacc") & (Phenotype=="control" | Phenotype=="resilient") & (Stress.protocol=="control" | Stress.protocol=="10d_CSDS") & (Sex=="m"))	PRJNA293822_0	45	0	0	0	0	0	0	0		0	0	0	0	0	0	0	0	0		0	0	0	0	3.76996	0	1.88722	0	1.92432	0	6.07855	2.40219	0	0	0	0	1.40649	2.70774	3.73674	2.65468	1.69778	0	0	0	0	1.41631	0	0	0
((Stress.protocol=="control" | Stress.protocol=="30d_CSDS") & (Time.from.stress.h=="24") & (Phenotype=="na") & (Subregion=="pfc") & (Sex=="m"))	PRJNA323485_0	47	0	0	0	1.54167	0	0	1.36352		0	0	0	0	0	0	-2.91029	0	0		2.34873	0	1.84632	2.55766	1.37349	1.66903	1.82101	2.2194	1.85276	2.63921	1.64488	1.95012	0	2.16283	0	1.65804	2.4743	2.40429	1.733	1.57856	0	1.42513	2.25045	-1.78131	0	2.14237	0	0	-2.36335
((Stress.protocol=="control" | Stress.protocol=="10d_CSDS") & (Time.from.stress.h=="24") & (Phenotype=="na") & (Subregion=="pfc") & (Sex=="m"))	PRJNA323485_1	48	0	0	0	0	0	0	0		0	0	0	0	0	0	0	0	0		2.21464	0	0	0	0	0	0	0	1.36928	2.03457	0	0	8.11808	1.44531	0	0	0	1.41384	0	0	0	0	0	-3.7559	0	0	0	-1.48718	-1.52448
((Subregion=="nacc") & (Sex=="m") & (Stress.protocol=="21d_CVS" | Stress.protocol=="control") & (Time.from.stress.h=="24") & (Phenotype=="na"))	PRJNA398031_0	50	0	0	0	0	0	0	-1.62971		0	0	0	0	0	0	-1.33212	0	-2.35394		0	0	0	0	0	1.84502	0	0	0	0	0	0	0	-1.70824	0	0	0	0	0	0	0	0	0	0	0	0	0	0	0
((Subregion=="nacc") & (Sex=="f") & (Stress.protocol=="21d_CVS" | Stress.protocol=="control") & (Time.from.stress.h=="24") & (Phenotype=="na"))	PRJNA398031_1	51	2.17269	0	0	0	0	0	0		0	1.31797	0	0	-2.30528	0	0	0	0		0	0	0	0	0	0	0	0	0	-1.72858	1.5938	0	0	0	0	0	0	0	0	0	0	0	0	0	0	0	0	1.74343	0
((Subregion=="pfc") & (Sex=="m") & (Stress.protocol=="21d_CVS" | Stress.protocol=="control") & (Time.from.stress.h=="24") & (Phenotype=="na"))	PRJNA398031_2	52	0	4.45263	6.86378	0	0	5.59476	4.2685		0	-1.3377	5.67864	13.8071	3.90141	-1.37721	-2.32843	-3.56576	1.87137		31.2415	10.3551	1.84165	-1.40874	22.4186	-23.2784	0	0	98.6486	61.3387	88.0266	2.90391	11.9683	55.4489	143.468	80.8617	0	3.60576	0	6.57548	58.4426	22.8803	6.71695	0	0	95.5184	10.0443	-21.5393	-7.83916
((Subregion=="pfc") & (Sex=="f") & (Stress.protocol=="21d_CVS" | Stress.protocol=="control") & (Time.from.stress.h=="24") & (Phenotype=="na"))	PRJNA398031_3	53	0	0	1.59482	0	2.57803	1.81946	0		0	0	0	2.33095	1.40678	0	0	0	0		4.68285	0	0	0	3.3496	0	0	0	5.27407	4.36121	10.9662	0	5.69147	5.27992	2.91163	5.63683	0	0	0	1.82705	5.19485	5.05621	0	0	0	4.1204	6.90532	-5.68577	-1.37481
((Subregion=="bnst") & (Strain=="DBA/2Crl") & (Phenotype=="control" | Phenotype=="resilient") & (Stress.protocol=="control" | Stress.protocol=="10d_CSDS") & (Time.from.stress.h=="144") & (Sex=="m") & (Organism=="mus_musculus"))	PRJNA430409_0	55	0	0	0	0	0	0	0		0	0	0	0	0	0	1.5825	0	0		0	0	0	0	0	-5.04823	0	0	0	0	0	0	0	0	0	0	0	0	0	0	0	0	0	2.74346	0	0	0	-1.76367	0
((Subregion=="bnst") & (Strain=="DBA/2Crl") & (Phenotype=="susceptible" | Phenotype=="control") & (Stress.protocol=="control" | Stress.protocol=="10d_CSDS") & (Time.from.stress.h=="144") & (Sex=="m") & (Organism=="mus_musculus"))	PRJNA430409_1	56	0	0	0	-1.32071	-2.1107	0	0		0	0	0	0	0	0	0	0	0		-2.1521	0	-2.00265	-1.58693	0	-1.66196	0	0	0	0	0	0	0	0	0	0	0	0	0	0	0	0	-2.32678	0	0	0	0	-1.4362	-1.45754
((Subregion=="bnst") & (Strain=="C57BL/6Crl") & (Phenotype=="susceptible" | Phenotype=="control") & (Stress.protocol=="control" | Stress.protocol=="10d_CSDS") & (Time.from.stress.h=="144") & (Sex=="m") & (Organism=="mus_musculus"))	PRJNA430409_3	57	0	0	0	0	0	0	0		0	0	0	0	2.16008	0	0	0	0		1.52417	0	0	0	1.35867	0	0	3.03343	0	2.0395	1.9486	0	1.9203	0	0	0	1.83684	0	1.40676	0	2.13356	0	1.95152	0	0	2.66654	1.4334	0	0
((Subregion=="hipp_ventral") & (Strain=="DBA/2Crl") & (Phenotype=="susceptible" | Phenotype=="control") & (Stress.protocol=="control" | Stress.protocol=="10d_CSDS") & (Time.from.stress.h=="144") & (Sex=="m") & (Organism=="mus_musculus"))	PRJNA430409_4	58	2.57972	0	1.35996	0	0	1.82556	2.90559		2.17169	0	1.57947	0	0	2.55983	6.52364	-1.81351	1.814		2.06199	2.37123	0	0	1.93404	0	5.44901	1.79741	2.78818	0	0	5.06034	0	0	0	0	0	0	0	4.22421	3.99898	3.19421	4.72604	0	0	0	0	-1.98202	1.82816
((Subregion=="hipp_ventral") & (Strain=="C57BL/6Crl") & (Phenotype=="control" | Phenotype=="resilient") & (Stress.protocol=="control" | Stress.protocol=="10d_CSDS") & (Time.from.stress.h=="144") & (Sex=="m") & (Organism=="mus_musculus"))	PRJNA430409_5	59	3.35217	0	0	-1.62065	0	0	0		1.69281	0	1.86973	-1.33785	0	1.67606	0	-3.06925	1.46701		0	0	0	0	1.75502	0	1.70876	1.38612	2.48478	0	0	0	0	-1.86326	-2.95468	-2.14592	0	0	-2.33748	2.51444	2.46144	0	1.81832	0	0	-2.04278	0	0	0
((Subregion=="hipp_ventral") & (Strain=="C57BL/6Crl") & (Phenotype=="susceptible" | Phenotype=="control") & (Stress.protocol=="control" | Stress.protocol=="10d_CSDS") & (Time.from.stress.h=="144") & (Sex=="m") & (Organism=="mus_musculus"))	PRJNA430409_6	60	0	0	0	-2.00727	0	0	0		0	0	0	0	0	0	0	0	0		-2.24173	-2.23175	0	-1.31124	-1.34307	0	0	0	0	-1.96974	-1.31756	-2.58809	5.03458	-2.66909	-1.74069	0	0	0	0	0	0	0	0	0	0	0	0	0	-1.32841
((Subregion=="pfc_m") & (Strain=="C57BL/6Crl") & (Phenotype=="control" | Phenotype=="resilient") & (Stress.protocol=="control" | Stress.protocol=="10d_CSDS") & (Time.from.stress.h=="144") & (Sex=="m") & (Organism=="mus_musculus"))	PRJNA430409_8	61	0	0	0	0	0	0	0		0	0	-1.6823	0	0	0	0	0	0		0	0	0	0	2.33514	0	0	0	0	0	0	1.5431	0	0	0	0	-2.0042	0	0	0	0	0	0	0	0	3.39654	0	0	0
((Subregion=="pfc_m") & (Strain=="C57BL/6Crl") & (Phenotype=="susceptible" | Phenotype=="control") & (Stress.protocol=="control" | Stress.protocol=="10d_CSDS") & (Time.from.stress.h=="144") & (Sex=="m") & (Organism=="mus_musculus"))	PRJNA430409_9	62	0	-1.62385	0	-3.3797	0	0	0		0	0	-2.82507	0	-3.07114	0	0	0	-1.44541		0	0	0	0	0	0	0	0	0	0	0	0	0	-2.86956	0	0	-4.30682	0	0	0	0	0	0	0	0	0	0	0	0
((Phenotype=="control" | Phenotype=="resilient") & (Stress.protocol=="10d_CSDS" | Stress.protocol=="control") & (Subregion=="bnst"))	PRJNA506950_0	64	0	0	0	0	0	0	0		0	0	0	0	0	0	0	0	0		0	-1.30626	0	0	0	0	0	0	0	0	0	0	-1.9699	0	0	0	0	0	0	0	0	0	-1.6146	0	-2.31041	0	0	0	0
((Phenotype=="control" | Phenotype=="susceptible") & (Stress.protocol=="10d_CSDS" | Stress.protocol=="control") & (Subregion=="bnst"))	PRJNA506950_1	65	0	0	0	0	0	0	0		0	0	0	-2.31627	0	0	1.36481	0	0		0	0	0	0	0	0	0	0	0	0	0	0	0	0	0	0	0	0	0	0	0	0	0	0	0	0	0	0	0
((Stress.protocol=="control" | Stress.protocol=="UCMS") & (Subregion=="hipp"))	PRJNA516641_0	67	0	0	0	0	0	0	-1.61131		0	0	0	0	0	0	0	0	0		0	0	0	0	0	0	0	0	0	0	0	0	0	0	0	0	0	0	0	0	0	0	0	0	-1.35831	0	-1.40522	0	1.57766
((Stress.protocol=="control" | Stress.protocol=="UCMS") & (Subregion=="ht"))	PRJNA516641_2	68	0	0	0	0	0	0	0		0	0	1.6544	0	0	0	0	0	0		0	0	0	0	0	0	0	0	0	0	0	0	0	0	0	0	0	0	0	0	0	0	0	0	0	0	0	0	0
[truncated: 58 more columns]

## Sheet: S4 Area
				1	2	3	4	5	6	7		9	10	11	12	13	14	15	16	17		19	20	21	22	23	24	25	26	27	28	29	30	31	32	33	34	35	36	37	38	39	40	41	42	43	44	45	46
INDEX	Contrast	Project	Index	Mrpl9	Mrpl51	Mrpl48	Mrpl42	Mrpl32	Mrpl23	Mrpl13		Mrps12	Mrps6	Mrps5	Mrps36	Mrps33	Mrps26	Mrps25	Mrps2	Mrps18c		Rpl39	Rpl22l1	Rpl36al	Rpl37rt	Rpl41	Rplp2-ps1	Rpl18	Rpl11	Rpl3	Rpl31	Rpl19	Rplp1	Rpl21	Rpl24	Rpl10	Rpl29	Rpl36a	Rplp2	Rpl28	Rpl13a	Rpl13	Rpl32	Rpl35a	Rpl7a	Rpl15	Rpl23a	Rpl17	Rpl26
39	((Time.from.stress.h=="48") & (Subregion=="amy") & (Phenotype=="susceptible" | Phenotype=="control") & (Stress.protocol=="control" | Stress.protocol=="10d_CSDS") & (Sex=="m"))	PRJNA293822_5	39	0	0	0	0	0	0	0		-1.36795	0	0	0	0	0	1.62727	0	0		0	0	0	0	0	0	0	0	0	0	-2.28213	0	1.805	0	0	0	0	0	0	0	0	0	0	0	0	0	0	-2.02776
42	((Time.from.stress.h=="672") & (Subregion=="amy") & (Phenotype=="susceptible" | Phenotype=="control") & (Stress.protocol=="control" | Stress.protocol=="10d_CSDS+d28_stress_re-exposure") & (Sex=="m"))	PRJNA293822_17	42	0	0	0	0	0	0	0		0	0	0	0	0	0	0	0	0		0	0	0	0	0	0	0	0	0	0	0	0	0	0	0	0	0	0	0	0	-1.96877	0	0	0	0	0	0	-1.30478
2	((Subregion=="cea") & (Stress.protocol=="CFC" | Stress.protocol=="control") & (Time.from.stress.h=="1536") & (Phenotype=="na") & (Sex=="m"))	PRJNA281134_1	2	0	2.18812	1.82818	0	0	0	0		0	0	0	0	0	0	0	0	0		0	0	0	0	0	0	1.32474	0	0	0	0	0	0	0	0	0	0	0	0	1.82908	0	0	0	0	0	0	0	0
1	((Subregion=="bla") & (Stress.protocol=="CFC" | Stress.protocol=="control") & (Time.from.stress.h=="1536") & (Phenotype=="na") & (Sex=="m"))	PRJNA281134_0	1	0	0	-2.96344	0	0	0	0		0	0	0	-1.43449	0	0	0	0	0		0	0	-4.78719	0	0	0	-1.42639	0	-1.66625	0	-1.53699	0	0	0	0	0	0	0	0	0	0	0	0	15.8072	0	0	0	0
24	((Stress.protocol=="control" | Stress.protocol=="IMMO-AUD") & (Subregion=="bla"))	PRJNA479752_0	24	1.5575	0	0	0	0	0	0		0	1.93539	0	0	0	0	0	0	0		0	0	0	0	1.56463	1.47336	0	0	0	0	0	0	0	0	1.4632	1.51154	0	0	0	0	0	0	0	0	0	0	0	0
25	((Stress.protocol=="control" | Stress.protocol=="AUD") & (Subregion=="bla"))	PRJNA479752_1	25	1.70044	0	0	0	1.32938	0	0		0	2.32331	0	0	0	0	0	0	0		0	0	0	0	1.73939	1.35231	0	0	0	0	0	0	0	0	0	0	0	0	0	0	0	0	0	0	0	0	0	0
31	((Subregion=="bla") & (Phenotype=="control" | Phenotype=="resilient") & (Stress.protocol=="control" | Stress.protocol=="10d_CSDS") & (Time.from.stress.h=="720") & (Sex=="m"))	PRJNA322294_4	31	0	0	0	0	0	0	0		0	0	0	0	0	0	0	0	0		0	0	0	-1.81268	0	0	0	0	0	-2.17858	0	0	0	0	0	0	0	0	0	0	0	0	0	0	0	0	0	2.03411
32	((Subregion=="bla") & (Phenotype=="susceptible" | Phenotype=="control") & (Stress.protocol=="control" | Stress.protocol=="10d_CSDS") & (Time.from.stress.h=="720") & (Sex=="m"))	PRJNA322294_5	32	0	0	0	0	0	0	0		0	0	0	0	0	0	0	0	0		0	0	0	0	0	0	0	0	0	0	0	0	0	0	0	0	0	0	0	0	0	0	0	0	0	0	0	0
55	((Subregion=="bnst") & (Strain=="DBA/2Crl") & (Phenotype=="control" | Phenotype=="resilient") & (Stress.protocol=="control" | Stress.protocol=="10d_CSDS") & (Time.from.stress.h=="144") & (Sex=="m") & (Organism=="mus_musculus"))	PRJNA430409_0	55	0	0	0	0	0	0	0		0	0	0	0	0	0	1.5825	0	0		0	0	0	0	0	-5.04823	0	0	0	0	0	0	0	0	0	0	0	0	0	0	0	0	0	2.74346	0	0	0	-1.76367
56	((Subregion=="bnst") & (Strain=="DBA/2Crl") & (Phenotype=="susceptible" | Phenotype=="control") & (Stress.protocol=="control" | Stress.protocol=="10d_CSDS") & (Time.from.stress.h=="144") & (Sex=="m") & (Organism=="mus_musculus"))	PRJNA430409_1	56	0	0	0	-1.32071	-2.1107	0	0		0	0	0	0	0	0	0	0	0		-2.1521	0	-2.00265	-1.58693	0	-1.66196	0	0	0	0	0	0	0	0	0	0	0	0	0	0	0	0	-2.32678	0	0	0	0	-1.4362
57	((Subregion=="bnst") & (Strain=="C57BL/6Crl") & (Phenotype=="susceptible" | Phenotype=="control") & (Stress.protocol=="control" | Stress.protocol=="10d_CSDS") & (Time.from.stress.h=="144") & (Sex=="m") & (Organism=="mus_musculus"))	PRJNA430409_3	57	0	0	0	0	0	0	0		0	0	0	0	2.16008	0	0	0	0		1.52417	0	0	0	1.35867	0	0	3.03343	0	2.0395	1.9486	0	1.9203	0	0	0	1.83684	0	1.40676	0	2.13356	0	1.95152	0	0	2.66654	1.4334	0
64	((Phenotype=="control" | Phenotype=="resilient") & (Stress.protocol=="10d_CSDS" | Stress.protocol=="control") & (Subregion=="bnst"))	PRJNA506950_0	64	0	0	0	0	0	0	0		0	0	0	0	0	0	0	0	0		0	-1.30626	0	0	0	0	0	0	0	0	0	0	-1.9699	0	0	0	0	0	0	0	0	0	-1.6146	0	-2.31041	0	0	0
65	((Phenotype=="control" | Phenotype=="susceptible") & (Stress.protocol=="10d_CSDS" | Stress.protocol=="control") & (Subregion=="bnst"))	PRJNA506950_1	65	0	0	0	0	0	0	0		0	0	0	-2.31627	0	0	1.36481	0	0		0	0	0	0	0	0	0	0	0	0	0	0	0	0	0	0	0	0	0	0	0	0	0	0	0	0	0	0
4	((Subregion=="hipp_CA1") & (Stress.protocol=="CFC" | Stress.protocol=="control") & (Time.from.stress.h=="1536") & (Phenotype=="na") & (Sex=="m"))	PRJNA281134_3	4	0	0	2.50286	0	0	0	0		0	0	0	0	0	0	-2.77267	0	0		2.91344	0	0	0	0	0	0	0	0	0	5.61369	0	0	1.81813	0	0	0	20.6833	0	0	0	0	0	0	0	0	1.44733	0
10	((Stress.protocol=="CSDS" | Stress.protocol=="control") & (Time.from.stress.h=="96") & (Subregion=="HIPP") & (Sex=="m"))	PRJNA352967_16	10	0	-1.7463	0	-2.09743	0	0	0		-1.49955	-2.65923	0	0	0	0	0	-1.51559	0		0	0	-1.92265	0	0	0	0	0	0	0	0	-1.33824	0	0	0	0	0	0	0	0	0	0	0	0	0	0	0	0
11	((Stress.protocol=="ELS" | Stress.protocol=="control") & (Time.from.stress.h=="96") & (Subregion=="HIPP") & (Sex=="m"))	PRJNA352967_18	11	0	0	0	-2.70899	0	0	0		0	0	0	0	0	0	0	-1.30735	0		0	0	0	0	0	0	0	0	0	0	0	0	0	0	0	0	0	0	0	0	0	0	0	-1.58075	0	0	0	0
19	((Time.from.stress.h=="control" | Time.from.stress.h=="0.25") & (Subregion=="hipp_dorsal") & (Stress.protocol=="control" | Stress.protocol=="30_min_RS") & (Phenotype=="na") & (Sex=="m") & (Strain=="C57BL/6J") & (Organism=="mus_musculus"))	PRJNA391140_0	19	0	0	0	0	0	0	0		0	0	0	0	0	-1.55559	1.32844	0	0		0	0	0	0	0	0	0	0	0	0	0	-1.39106	0	0	0	0	0	0	0	0	-1.72801	0	-1.36388	0	0	0	0	0
20	((Time.from.stress.h=="control" | Time.from.stress.h=="0.25") & (Subregion=="hipp_ventral") & (Stress.protocol=="control" | Stress.protocol=="30_min_RS") & (Phenotype=="na") & (Sex=="m") & (Strain=="C57BL/6J") & (Organism=="mus_musculus"))	PRJNA391140_1	20	0	0	0	0	0	0	0		3.70852	0	0	0	0	0	0	0	0		-1.91356	-2.98211	0	0	0	0	0	0	0	0	0	0	0	0	0	1.71596	0	0	0	0	0	0	0	0	0	1.53615	0	0
21	((Time.from.stress.h=="0.65" | Time.from.stress.h=="control") & (Subregion=="hipp_dorsal") & (Stress.protocol=="control" | Stress.protocol=="Swim") & (Phenotype=="na") & (Sex=="m") & (Strain=="C57BL/6J") & (Organism=="mus_musculus"))	PRJNA391140_3	21	0	0	0	0	0	0	0		-3.15427	0	0	0	0	-1.39698	0	0	0		0	0	0	0	0	0	0	0	0	1.40887	0	-2.68553	1.40601	0	0	0	0	-1.89867	0	0	0	0	0	1.7524	0	0	0	0
22	((Time.from.stress.h=="0.65" | Time.from.stress.h=="control") & (Subregion=="hipp_ventral") & (Stress.protocol=="control" | Stress.protocol=="Swim") & (Phenotype=="na") & (Sex=="m") & (Strain=="C57BL/6J") & (Organism=="mus_musculus"))	PRJNA391140_4	22	0	0	0	0	0	0	0		0	0	0	0	0	0	0	0	0		0	-1.52596	0	0	0	0	0	0	0	0	0	0	0	0	0	0	0	0	0	0	0	0	-1.47597	-4.41307	0	0	0	0
29	((Subregion=="hipp_ventral") & (Phenotype=="control" | Phenotype=="resilient") & (Stress.protocol=="control" | Stress.protocol=="10d_CSDS") & (Time.from.stress.h=="720") & (Sex=="m"))	PRJNA322294_2	29	0	0	0	0	0	0	0		0	0	0	-1.88652	0	0	0	0	0		0	0	0	0	0	0	0	0	0	0	0	0	0	0	0	0	0	0	0	0	1.85686	0	0	0	0	0	0	0
30	((Subregion=="hipp_ventral") & (Phenotype=="susceptible" | Phenotype=="control") & (Stress.protocol=="control" | Stress.protocol=="10d_CSDS") & (Time.from.stress.h=="720") & (Sex=="m"))	PRJNA322294_3	30	0	0	0	0	0	0	0		0	0	0	0	0	0	0	0	0		0	0	0	0	0	0	0	0	0	-2.72291	0	0	0	0	0	0	0	0	0	0	0	0	0	0	0	0	0	0
41	((Time.from.stress.h=="48") & (Subregion=="hipp_ventral") & (Phenotype=="control" | Phenotype=="resilient") & (Stress.protocol=="control" | Stress.protocol=="10d_CSDS") & (Sex=="m"))	PRJNA293822_2	41	0	0	0	0	0	0	0		0	0	0	0	0	0	0	0	0		0	0	0	0	2.39842	0	0	0	0	0	2.31229	1.94424	0	0	0	0	0	0	0	0	1.51299	0	0	0	0	1.36297	0	0
43	((Time.from.stress.h=="672") & (Subregion=="hipp_ventral") (Phenotype=="control" | Phenotype=="resilient") & (Stress.protocol=="control" | Stress.protocol=="10d_CSDS+d28_stress_re-exposure") & (Sex=="m"))	PRJNA293822_12	43	0	0	0	0	0	0	0		0	0	0	0	0	0	0	0	0		0	0	0	0	0	0	0	0	0	0	0	0	-2.16417	0	0	-1.55688	0	0	0	0	0	0	0	-1.49318	0	0	0	-1.34183
58	((Subregion=="hipp_ventral") & (Strain=="DBA/2Crl") & (Phenotype=="susceptible" | Phenotype=="control") & (Stress.protocol=="control" | Stress.protocol=="10d_CSDS") & (Time.from.stress.h=="144") & (Sex=="m") & (Organism=="mus_musculus"))	PRJNA430409_4	58	2.57972	0	1.35996	0	0	1.82556	2.90559		2.17169	0	1.57947	0	0	2.55983	6.52364	-1.81351	1.814		2.06199	2.37123	0	0	1.93404	0	5.44901	1.79741	2.78818	0	0	5.06034	0	0	0	0	0	0	0	4.22421	3.99898	3.19421	4.72604	0	0	0	0	-1.98202
59	((Subregion=="hipp_ventral") & (Strain=="C57BL/6Crl") & (Phenotype=="control" | Phenotype=="resilient") & (Stress.protocol=="control" | Stress.protocol=="10d_CSDS") & (Time.from.stress.h=="144") & (Sex=="m") & (Organism=="mus_musculus"))	PRJNA430409_5	59	3.35217	0	0	-1.62065	0	0	0		1.69281	0	1.86973	-1.33785	0	1.67606	0	-3.06925	1.46701		0	0	0	0	1.75502	0	1.70876	1.38612	2.48478	0	0	0	0	-1.86326	-2.95468	-2.14592	0	0	-2.33748	2.51444	2.46144	0	1.81832	0	0	-2.04278	0	0
60	((Subregion=="hipp_ventral") & (Strain=="C57BL/6Crl") & (Phenotype=="susceptible" | Phenotype=="control") & (Stress.protocol=="control" | Stress.protocol=="10d_CSDS") & (Time.from.stress.h=="144") & (Sex=="m") & (Organism=="mus_musculus"))	PRJNA430409_6	60	0	0	0	-2.00727	0	0	0		0	0	0	0	0	0	0	0	0		-2.24173	-2.23175	0	-1.31124	-1.34307	0	0	0	0	-1.96974	-1.31756	-2.58809	5.03458	-2.66909	-1.74069	0	0	0	0	0	0	0	0	0	0	0	0	0
67	((Stress.protocol=="control" | Stress.protocol=="UCMS") & (Subregion=="hipp"))	PRJNA516641_0	67	0	0	0	0	0	0	-1.61131		0	0	0	0	0	0	0	0	0		0	0	0	0	0	0	0	0	0	0	0	0	0	0	0	0	0	0	0	0	0	0	0	0	-1.35831	0	-1.40522	0
68	((Stress.protocol=="control" | Stress.protocol=="UCMS") & (Subregion=="ht"))	PRJNA516641_2	68	0	0	0	0	0	0	0		0	0	1.6544	0	0	0	0	0	0		0	0	0	0	0	0	0	0	0	0	0	0	0	0	0	0	0	0	0	0	0	0	0	0	0	0	0	0
3	((Subregion=="nacc") & (Stress.protocol=="CFC" | Stress.protocol=="control") & (Time.from.stress.h=="1536") & (Phenotype=="na") & (Sex=="m"))	PRJNA281134_2	3	0	2.02438	0	0	0	0	0		0	0	0	0	0	0	0	0	0		0	-1.6964	1.85848	0	0	0	2.00368	0	1.79256	0	0	0	0	0	0	0	0	0	0	0	0	2.14837	0	0	0	0	0	0
6	((Stress.protocol=="ELS" | Stress.protocol=="control") & (Time.from.stress.h=="96") & (Subregion=="NACC") & (Sex=="m"))	PRJNA352967_10	6	0	0	0	0	0	0	0		0	0	0	0	0	0	0	0	0		-2.56063	0	0	0	0	0	0	0	-4.65374	0	0	-1.52978	0	0	0	-1.78401	0	-1.39964	0	0	0	0	-1.59455	0	0	0	0	0
7	((Stress.protocol=="ELS-10d_CSDS" | Stress.protocol=="control") & (Time.from.stress.h=="96") & (Subregion=="NACC") & (Sex=="m"))	PRJNA352967_12	7	0	0	0	0	0	0	0		0	0	0	0	0	0	0	1.43944	0		0	0	0	0	0	0	0	0	0	0	0	0	0	0	0	0	0	0	0	0	0	0	0	0	0	0	0	1.94337
8	((Stress.protocol=="ELS" | Stress.protocol=="control") & (Estrus=="diestrus") & (Time.from.stress.h=="96") & (Subregion=="NACC") & (Sex=="f"))	PRJNA352967_13	8	0	0	0	0	0	0	0		0	1.39499	0	0	0	0	0	0	0		1.71721	0	1.50636	0	0	0	0	0	1.37883	0	0	0	0	0	0	0	0	0	0	0	0	0	0	0	1.36382	0	0	0
9	((Stress.protocol=="ELS - STVS" | Stress.protocol=="control") & (Estrus=="diestrus") & (Time.from.stress.h=="96") & (Subregion=="NACC") & (Sex=="f"))	PRJNA352967_15	9	0	0	0	1.93017	0	0	0		0	2.07277	0	0	0	0	0	0	0		0	0	0	0	2.01029	0	0	0	0	0	0	0	0	0	0	0	0	0	0	0	0	0	0	0	0	1.81512	2.13061	0
27	((Subregion=="nacc") & (Phenotype=="control" | Phenotype=="resilient") & (Stress.protocol=="control" | Stress.protocol=="10d_CSDS") & (Time.from.stress.h=="720") & (Sex=="m"))	PRJNA322294_0	27	0	0	0	0	0	0	-1.47071		0	0	0	0	0	0	0	0	0		0	0	0	0	0	0	-2.15841	0	0	0	0	0	0	0	0	0	0	0	0	0	0	0	0	0	0	0	0	0
28	((Subregion=="nacc") & (Phenotype=="susceptible" | Phenotype=="control") & (Stress.protocol=="control" | Stress.protocol=="10d_CSDS") & (Time.from.stress.h=="720") & (Sex=="m"))	PRJNA322294_1	28	0	0	0	0	0	0	0		0	0	0	0	0	0	0	0	0		0	0	0	0	0	0	0	0	0	0	0	0	0	-2.30155	0	0	0	0	0	0	0	0	0	0	0	0	0	0
44	((Time.from.stress.h=="48") & (Subregion=="nacc") & (Phenotype=="susceptible" | Phenotype=="control") & (Stress.protocol=="control" | Stress.protocol=="10d_CSDS") & (Sex=="m"))	PRJNA293822_1	44	0	0	0	0	0	0	0		0	0	0	0	0	0	0	0	0		1.54207	0	0	0	2.06629	0	0	1.5713	1.40248	1.85451	1.84878	1.5298	0	1.6434	0	0	1.77837	0	0	2.01448	0	1.32062	1.61772	0	0	0	0	0
45	((Time.from.stress.h=="48") & (Subregion=="nacc") & (Phenotype=="control" | Phenotype=="resilient") & (Stress.protocol=="control" | Stress.protocol=="10d_CSDS") & (Sex=="m"))	PRJNA293822_0	45	0	0	0	0	0	0	0		0	0	0	0	0	0	0	0	0		0	0	0	0	3.76996	0	1.88722	0	1.92432	0	6.07855	2.40219	0	0	0	0	1.40649	2.70774	3.73674	2.65468	1.69778	0	0	0	0	1.41631	0	0
50	((Subregion=="nacc") & (Sex=="m") & (Stress.protocol=="21d_CVS" | Stress.protocol=="control") & (Time.from.stress.h=="24") & (Phenotype=="na"))	PRJNA398031_0	50	0	0	0	0	0	0	-1.62971		0	0	0	0	0	0	-1.33212	0	-2.35394		0	0	0	0	0	1.84502	0	0	0	0	0	0	0	-1.70824	0	0	0	0	0	0	0	0	0	0	0	0	0	0
51	((Subregion=="nacc") & (Sex=="f") & (Stress.protocol=="21d_CVS" | Stress.protocol=="control") & (Time.from.stress.h=="24") & (Phenotype=="na"))	PRJNA398031_1	51	2.17269	0	0	0	0	0	0		0	1.31797	0	0	-2.30528	0	0	0	0		0	0	0	0	0	0	0	0	0	-1.72858	1.5938	0	0	0	0	0	0	0	0	0	0	0	0	0	0	0	0	1.74343
14	((Stress.protocol=="10d_CSDS" | Stress.protocol=="control") & (Time.from.stress.h=="96") & (Subregion=="PFC") & (Sex=="m"))	PRJNA352967_4	14	0	0	0	0	0	1.82166	0		0	0	0	0	0	0	0	0	0		0	0	0	5.7879	0	0	0	0	0	0	0	0	0	0	0	0	0	0	0	0	0	0	0	0	2.144	0	0	0
15	((Stress.protocol=="ELS-10d_CSDS" | Stress.protocol=="control") & (Time.from.stress.h=="96") & (Subregion=="PFC") & (Sex=="m"))	PRJNA352967_5	15	0	0	0	0	0	0	0		0	0	0	0	0	1.41568	0	0	0		0	0	0	0	0	0	0	0	0	0	0	0	0	0	0	0	0	0	1.32413	0	0	0	0	0	1.8006	0	0	0
16	((Stress.protocol=="ELS" | Stress.protocol=="control") & (Estrus=="diestrus") & (Time.from.stress.h=="96") & (Subregion=="PFC") & (Sex=="f"))	PRJNA352967_7	16	0	0	0	0	1.8106	0	0		0	0	0	0	0	0	0	0	0		0	0	0	0	0	0	0	0	0	0	0	0	0	0	0	0	0	0	0	0	0	0	0	-1.35649	0	0	0	0
17	((Stress.protocol=="STVS" | Stress.protocol=="control") & (Estrus=="diestrus") & (Time.from.stress.h=="96") & (Subregion=="PFC") & (Sex=="f"))	PRJNA352967_8	17	0	0	0	0	1.58413	0	0		0	0	0	0	0	0	-1.82171	0	0		0	0	0	0	0	0	0	0	0	0	0	0	0	0	0	0	0	0	0	0	0	0	0	0	0	0	0	1.35287
33	((Subregion=="pfc") & (Phenotype=="control" | Phenotype=="resilient") & (Stress.protocol=="control" | Stress.protocol=="10d_CSDS") & (Time.from.stress.h=="720") & (Sex=="m"))	PRJNA322294_6	33	0	0	0	0	0	0	0		0	0	0	0	0	0	0	0	0		0	0	0	0	0	0	0	0	0	0	0	0	0	0	0	0	0	0	0	0	0	0	0	0	0	0	0	0
34	((Subregion=="pfc") & (Phenotype=="susceptible" | Phenotype=="control") & (Stress.protocol=="control" | Stress.protocol=="10d_CSDS") & (Time.from.stress.h=="720") & (Sex=="m"))	PRJNA322294_7	34	0	0	0	0	0	0	0		0	0	0	0	0	0	0	0	0		0	0	0	0	0	0	1.90744	0	0	0	0	0	0	0	0	0	0	0	0	0	0	0	2.32439	0	0	0	0	1.79813
36	((Stress.protocol=="CRS_15d" | Stress.protocol=="Control") & (Subregion=="PFC"))	PRJNA415948_0	36	0	0	0	0	0	0	0		0	-1.50729	0	0	0	0	0	0	0		0	0	0	0	0	0	0	0	0	0	0	0	0	0	0	0	0	0	0	0	0	0	0	0	0	0	-1.39368	0
38	((Time.from.stress.h=="48") & (Subregion=="pfc") & (Phenotype=="susceptible" | Phenotype=="control") & (Stress.protocol=="control" | Stress.protocol=="10d_CSDS") & (Sex=="m"))	PRJNA293822_7	38	0	0	0	0	0	0	0		0	0	0	0	0	0	0	0	0		0	1.7186	0	0	0	0	0	0	0	0	-2.14112	0	0	0	0	0	0	0	0	0	0	0	0	0	0	0	0	0
40	((Time.from.stress.h=="672") & (Subregion=="pfc") & (Phenotype=="control" | Phenotype=="resilient") & (Stress.protocol=="control" | Stress.protocol=="10d_CSDS+d28_stress_re-exposure") & (Sex=="m"))	PRJNA293822_20	40	0	0	0	0	0	0	0		0	0	0	0	0	0	-2.94854	0	0		0	0	0	0	-1.92465	0	0	0	0	0	0	-1.35513	0	0	-1.35342	0	0	-1.46023	0	-1.84598	-5.13897	0	0	0	0	0	-1.66162	0
47	((Stress.protocol=="control" | Stress.protocol=="30d_CSDS") & (Time.from.stress.h=="24") & (Phenotype=="na") & (Subregion=="pfc") & (Sex=="m"))	PRJNA323485_0	47	0	0	0	1.54167	0	0	1.36352		0	0	0	0	0	0	-2.91029	0	0		2.34873	0	1.84632	2.55766	1.37349	1.66903	1.82101	2.2194	1.85276	2.63921	1.64488	1.95012	0	2.16283	0	1.65804	2.4743	2.40429	1.733	1.57856	0	1.42513	2.25045	-1.78131	0	2.14237	0	0
48	((Stress.protocol=="control" | Stress.protocol=="10d_CSDS") & (Time.from.stress.h=="24") & (Phenotype=="na") & (Subregion=="pfc") & (Sex=="m"))	PRJNA323485_1	48	0	0	0	0	0	0	0		0	0	0	0	0	0	0	0	0		2.21464	0	0	0	0	0	0	0	1.36928	2.03457	0	0	8.11808	1.44531	0	0	0	1.41384	0	0	0	0	0	-3.7559	0	0	0	-1.48718
52	((Subregion=="pfc") & (Sex=="m") & (Stress.protocol=="21d_CVS" | Stress.protocol=="control") & (Time.from.stress.h=="24") & (Phenotype=="na"))	PRJNA398031_2	52	0	4.45263	6.86378	0	0	5.59476	4.2685		0	-1.3377	5.67864	13.8071	3.90141	-1.37721	-2.32843	-3.56576	1.87137		31.2415	10.3551	1.84165	-1.40874	22.4186	-23.2784	0	0	98.6486	61.3387	88.0266	2.90391	11.9683	55.4489	143.468	80.8617	0	3.60576	0	6.57548	58.4426	22.8803	6.71695	0	0	95.5184	10.0443	-21.5393
53	((Subregion=="pfc") & (Sex=="f") & (Stress.protocol=="21d_CVS" | Stress.protocol=="control") & (Time.from.stress.h=="24") & (Phenotype=="na"))	PRJNA398031_3	53	0	0	1.59482	0	2.57803	1.81946	0		0	0	0	2.33095	1.40678	0	0	0	0		4.68285	0	0	0	3.3496	0	0	0	5.27407	4.36121	10.9662	0	5.69147	5.27992	2.91163	5.63683	0	0	0	1.82705	5.19485	5.05621	0	0	0	4.1204	6.90532	-5.68577
61	((Subregion=="pfc_m") & (Strain=="C57BL/6Crl") & (Phenotype=="control" | Phenotype=="resilient") & (Stress.protocol=="control" | Stress.protocol=="10d_CSDS") & (Time.from.stress.h=="144") & (Sex=="m") & (Organism=="mus_musculus"))	PRJNA430409_8	61	0	0	0	0	0	0	0		0	0	-1.6823	0	0	0	0	0	0		0	0	0	0	2.33514	0	0	0	0	0	0	1.5431	0	0	0	0	-2.0042	0	0	0	0	0	0	0	0	3.39654	0	0
62	((Subregion=="pfc_m") & (Strain=="C57BL/6Crl") & (Phenotype=="susceptible" | Phenotype=="control") & (Stress.protocol=="control" | Stress.protocol=="10d_CSDS") & (Time.from.stress.h=="144") & (Sex=="m") & (Organism=="mus_musculus"))	PRJNA430409_9	62	0	-1.62385	0	-3.3797	0	0	0		0	0	-2.82507	0	-3.07114	0	0	0	-1.44541		0	0	0	0	0	0	0	0	0	0	0	0	0	-2.86956	0	0	-4.30682	0	0	0	0	0	0	0	0	0	0	0
12	((Stress.protocol=="STVS" | Stress.protocol=="control") & (Estrus=="diestrus") & (Time.from.stress.h=="96") & (Subregion=="VTA") & (Sex=="f"))	PRJNA352967_20	12	0	0	0	0	0	2.11172	0		0	0	0	0	0	0	0	0	0		0	0	0	0	0	0	0	0	0	0	0	0	0	0	0	0	0	0	0	0	0	0	0	0	0	0	0	0
13	((Stress.protocol=="ELS - STVS" | Stress.protocol=="control") & (Estrus=="diestrus") & (Time.from.stress.h=="96") & (Subregion=="VTA") & (Sex=="f"))	PRJNA352967_21	13	0	0	0	0	0	0	0		0	0	0	-2.20275	0	0	0	-1.84219	0		0	0	0	0	2.52952	0	0	0	0	0	0	0	0	0	0	0	0	0	0	0	0	0	0	-2.12074	0	-1.76935	0	0
[truncated: 60 more columns]

## Sheet: S5 Sex
				1	2	3	4	5	6	7		9	10	11	12	13	14	15	16	17		19	20	21	22	23	24	25	26	27	28	29	30	31	32	33	34	35	36	37	38	39	40	41	42	43	44	45	46
Index	Contrast	Project	Index	Mrpl9	Mrpl51	Mrpl48	Mrpl42	Mrpl32	Mrpl23	Mrpl13		Mrps12	Mrps6	Mrps5	Mrps36	Mrps33	Mrps26	Mrps25	Mrps2	Mrps18c		Rpl39	Rpl22l1	Rpl36al	Rpl37rt	Rpl41	Rplp2-ps1	Rpl18	Rpl11	Rpl3	Rpl31	Rpl19	Rplp1	Rpl21	Rpl24	Rpl10	Rpl29	Rpl36a	Rplp2	Rpl28	Rpl13a	Rpl13	Rpl32	Rpl35a	Rpl7a	Rpl15	Rpl23a	Rpl17	Rpl26
1	((Subregion=="bla") & (Stress.protocol=="CFC" | Stress.protocol=="control") & (Time.from.stress.h=="1536") & (Phenotype=="na") & (Sex=="m"))	PRJNA281134_0	1	0	0	-2.96344	0	0	0	0		0	0	0	-1.43449	0	0	0	0	0		0	0	-4.78719	0	0	0	-1.42639	0	-1.66625	0	-1.53699	0	0	0	0	0	0	0	0	0	0	0	0	15.8072	0	0	0	0
2	((Subregion=="cea") & (Stress.protocol=="CFC" | Stress.protocol=="control") & (Time.from.stress.h=="1536") & (Phenotype=="na") & (Sex=="m"))	PRJNA281134_1	2	0	2.18812	1.82818	0	0	0	0		0	0	0	0	0	0	0	0	0		0	0	0	0	0	0	1.32474	0	0	0	0	0	0	0	0	0	0	0	0	1.82908	0	0	0	0	0	0	0	0
3	((Subregion=="nacc") & (Stress.protocol=="CFC" | Stress.protocol=="control") & (Time.from.stress.h=="1536") & (Phenotype=="na") & (Sex=="m"))	PRJNA281134_2	3	0	2.02438	0	0	0	0	0		0	0	0	0	0	0	0	0	0		0	-1.6964	1.85848	0	0	0	2.00368	0	1.79256	0	0	0	0	0	0	0	0	0	0	0	0	2.14837	0	0	0	0	0	0
4	((Subregion=="hipp_CA1") & (Stress.protocol=="CFC" | Stress.protocol=="control") & (Time.from.stress.h=="1536") & (Phenotype=="na") & (Sex=="m"))	PRJNA281134_3	4	0	0	2.50286	0	0	0	0		0	0	0	0	0	0	-2.77267	0	0		2.91344	0	0	0	0	0	0	0	0	0	5.61369	0	0	1.81813	0	0	0	20.6833	0	0	0	0	0	0	0	0	1.44733	0
6	((Stress.protocol=="ELS" | Stress.protocol=="control") & (Time.from.stress.h=="96") & (Subregion=="NACC") & (Sex=="m"))	PRJNA352967_10	6	0	0	0	0	0	0	0		0	0	0	0	0	0	0	0	0		-2.56063	0	0	0	0	0	0	0	-4.65374	0	0	-1.52978	0	0	0	-1.78401	0	-1.39964	0	0	0	0	-1.59455	0	0	0	0	0
7	((Stress.protocol=="ELS-10d_CSDS" | Stress.protocol=="control") & (Time.from.stress.h=="96") & (Subregion=="NACC") & (Sex=="m"))	PRJNA352967_12	7	0	0	0	0	0	0	0		0	0	0	0	0	0	0	1.43944	0		0	0	0	0	0	0	0	0	0	0	0	0	0	0	0	0	0	0	0	0	0	0	0	0	0	0	0	1.94337
10	((Stress.protocol=="CSDS" | Stress.protocol=="control") & (Time.from.stress.h=="96") & (Subregion=="HIPP") & (Sex=="m"))	PRJNA352967_16	10	0	-1.7463	0	-2.09743	0	0	0		-1.49955	-2.65923	0	0	0	0	0	-1.51559	0		0	0	-1.92265	0	0	0	0	0	0	0	0	-1.33824	0	0	0	0	0	0	0	0	0	0	0	0	0	0	0	0
11	((Stress.protocol=="ELS" | Stress.protocol=="control") & (Time.from.stress.h=="96") & (Subregion=="HIPP") & (Sex=="m"))	PRJNA352967_18	11	0	0	0	-2.70899	0	0	0		0	0	0	0	0	0	0	-1.30735	0		0	0	0	0	0	0	0	0	0	0	0	0	0	0	0	0	0	0	0	0	0	0	0	-1.58075	0	0	0	0
14	((Stress.protocol=="10d_CSDS" | Stress.protocol=="control") & (Time.from.stress.h=="96") & (Subregion=="PFC") & (Sex=="m"))	PRJNA352967_4	14	0	0	0	0	0	1.82166	0		0	0	0	0	0	0	0	0	0		0	0	0	5.7879	0	0	0	0	0	0	0	0	0	0	0	0	0	0	0	0	0	0	0	0	2.144	0	0	0
15	((Stress.protocol=="ELS-10d_CSDS" | Stress.protocol=="control") & (Time.from.stress.h=="96") & (Subregion=="PFC") & (Sex=="m"))	PRJNA352967_5	15	0	0	0	0	0	0	0		0	0	0	0	0	1.41568	0	0	0		0	0	0	0	0	0	0	0	0	0	0	0	0	0	0	0	0	0	1.32413	0	0	0	0	0	1.8006	0	0	0
19	((Time.from.stress.h=="control" | Time.from.stress.h=="0.25") & (Subregion=="hipp_dorsal") & (Stress.protocol=="control" | Stress.protocol=="30_min_RS") & (Phenotype=="na") & (Sex=="m") & (Strain=="C57BL/6J") & (Organism=="mus_musculus"))	PRJNA391140_0	19	0	0	0	0	0	0	0		0	0	0	0	0	-1.55559	1.32844	0	0		0	0	0	0	0	0	0	0	0	0	0	-1.39106	0	0	0	0	0	0	0	0	-1.72801	0	-1.36388	0	0	0	0	0
20	((Time.from.stress.h=="control" | Time.from.stress.h=="0.25") & (Subregion=="hipp_ventral") & (Stress.protocol=="control" | Stress.protocol=="30_min_RS") & (Phenotype=="na") & (Sex=="m") & (Strain=="C57BL/6J") & (Organism=="mus_musculus"))	PRJNA391140_1	20	0	0	0	0	0	0	0		3.70852	0	0	0	0	0	0	0	0		-1.91356	-2.98211	0	0	0	0	0	0	0	0	0	0	0	0	0	1.71596	0	0	0	0	0	0	0	0	0	1.53615	0	0
21	((Time.from.stress.h=="0.65" | Time.from.stress.h=="control") & (Subregion=="hipp_dorsal") & (Stress.protocol=="control" | Stress.protocol=="Swim") & (Phenotype=="na") & (Sex=="m") & (Strain=="C57BL/6J") & (Organism=="mus_musculus"))	PRJNA391140_3	21	0	0	0	0	0	0	0		-3.15427	0	0	0	0	-1.39698	0	0	0		0	0	0	0	0	0	0	0	0	1.40887	0	-2.68553	1.40601	0	0	0	0	-1.89867	0	0	0	0	0	1.7524	0	0	0	0
22	((Time.from.stress.h=="0.65" | Time.from.stress.h=="control") & (Subregion=="hipp_ventral") & (Stress.protocol=="control" | Stress.protocol=="Swim") & (Phenotype=="na") & (Sex=="m") & (Strain=="C57BL/6J") & (Organism=="mus_musculus"))	PRJNA391140_4	22	0	0	0	0	0	0	0		0	0	0	0	0	0	0	0	0		0	-1.52596	0	0	0	0	0	0	0	0	0	0	0	0	0	0	0	0	0	0	0	0	-1.47597	-4.41307	0	0	0	0
27	((Subregion=="nacc") & (Phenotype=="control" | Phenotype=="resilient") & (Stress.protocol=="control" | Stress.protocol=="10d_CSDS") & (Time.from.stress.h=="720") & (Sex=="m"))	PRJNA322294_0	27	0	0	0	0	0	0	-1.47071		0	0	0	0	0	0	0	0	0		0	0	0	0	0	0	-2.15841	0	0	0	0	0	0	0	0	0	0	0	0	0	0	0	0	0	0	0	0	0
28	((Subregion=="nacc") & (Phenotype=="susceptible" | Phenotype=="control") & (Stress.protocol=="control" | Stress.protocol=="10d_CSDS") & (Time.from.stress.h=="720") & (Sex=="m"))	PRJNA322294_1	28	0	0	0	0	0	0	0		0	0	0	0	0	0	0	0	0		0	0	0	0	0	0	0	0	0	0	0	0	0	-2.30155	0	0	0	0	0	0	0	0	0	0	0	0	0	0
29	((Subregion=="hipp_ventral") & (Phenotype=="control" | Phenotype=="resilient") & (Stress.protocol=="control" | Stress.protocol=="10d_CSDS") & (Time.from.stress.h=="720") & (Sex=="m"))	PRJNA322294_2	29	0	0	0	0	0	0	0		0	0	0	-1.88652	0	0	0	0	0		0	0	0	0	0	0	0	0	0	0	0	0	0	0	0	0	0	0	0	0	1.85686	0	0	0	0	0	0	0
30	((Subregion=="hipp_ventral") & (Phenotype=="susceptible" | Phenotype=="control") & (Stress.protocol=="control" | Stress.protocol=="10d_CSDS") & (Time.from.stress.h=="720") & (Sex=="m"))	PRJNA322294_3	30	0	0	0	0	0	0	0		0	0	0	0	0	0	0	0	0		0	0	0	0	0	0	0	0	0	-2.72291	0	0	0	0	0	0	0	0	0	0	0	0	0	0	0	0	0	0
31	((Subregion=="bla") & (Phenotype=="control" | Phenotype=="resilient") & (Stress.protocol=="control" | Stress.protocol=="10d_CSDS") & (Time.from.stress.h=="720") & (Sex=="m"))	PRJNA322294_4	31	0	0	0	0	0	0	0		0	0	0	0	0	0	0	0	0		0	0	0	-1.81268	0	0	0	0	0	-2.17858	0	0	0	0	0	0	0	0	0	0	0	0	0	0	0	0	0	2.03411
32	((Subregion=="bla") & (Phenotype=="susceptible" | Phenotype=="control") & (Stress.protocol=="control" | Stress.protocol=="10d_CSDS") & (Time.from.stress.h=="720") & (Sex=="m"))	PRJNA322294_5	32	0	0	0	0	0	0	0		0	0	0	0	0	0	0	0	0		0	0	0	0	0	0	0	0	0	0	0	0	0	0	0	0	0	0	0	0	0	0	0	0	0	0	0	0
33	((Subregion=="pfc") & (Phenotype=="control" | Phenotype=="resilient") & (Stress.protocol=="control" | Stress.protocol=="10d_CSDS") & (Time.from.stress.h=="720") & (Sex=="m"))	PRJNA322294_6	33	0	0	0	0	0	0	0		0	0	0	0	0	0	0	0	0		0	0	0	0	0	0	0	0	0	0	0	0	0	0	0	0	0	0	0	0	0	0	0	0	0	0	0	0
34	((Subregion=="pfc") & (Phenotype=="susceptible" | Phenotype=="control") & (Stress.protocol=="control" | Stress.protocol=="10d_CSDS") & (Time.from.stress.h=="720") & (Sex=="m"))	PRJNA322294_7	34	0	0	0	0	0	0	0		0	0	0	0	0	0	0	0	0		0	0	0	0	0	0	1.90744	0	0	0	0	0	0	0	0	0	0	0	0	0	0	0	2.32439	0	0	0	0	1.79813
38	((Time.from.stress.h=="48") & (Subregion=="pfc") & (Phenotype=="susceptible" | Phenotype=="control") & (Stress.protocol=="control" | Stress.protocol=="10d_CSDS") & (Sex=="m"))	PRJNA293822_7	38	0	0	0	0	0	0	0		0	0	0	0	0	0	0	0	0		0	1.7186	0	0	0	0	0	0	0	0	-2.14112	0	0	0	0	0	0	0	0	0	0	0	0	0	0	0	0	0
39	((Time.from.stress.h=="48") & (Subregion=="amy") & (Phenotype=="susceptible" | Phenotype=="control") & (Stress.protocol=="control" | Stress.protocol=="10d_CSDS") & (Sex=="m"))	PRJNA293822_5	39	0	0	0	0	0	0	0		-1.36795	0	0	0	0	0	1.62727	0	0		0	0	0	0	0	0	0	0	0	0	-2.28213	0	1.805	0	0	0	0	0	0	0	0	0	0	0	0	0	0	-2.02776
40	((Time.from.stress.h=="672") & (Subregion=="pfc") & (Phenotype=="control" | Phenotype=="resilient") & (Stress.protocol=="control" | Stress.protocol=="10d_CSDS+d28_stress_re-exposure") & (Sex=="m"))	PRJNA293822_20	40	0	0	0	0	0	0	0		0	0	0	0	0	0	-2.94854	0	0		0	0	0	0	-1.92465	0	0	0	0	0	0	-1.35513	0	0	-1.35342	0	0	-1.46023	0	-1.84598	-5.13897	0	0	0	0	0	-1.66162	0
41	((Time.from.stress.h=="48") & (Subregion=="hipp_ventral") & (Phenotype=="control" | Phenotype=="resilient") & (Stress.protocol=="control" | Stress.protocol=="10d_CSDS") & (Sex=="m"))	PRJNA293822_2	41	0	0	0	0	0	0	0		0	0	0	0	0	0	0	0	0		0	0	0	0	2.39842	0	0	0	0	0	2.31229	1.94424	0	0	0	0	0	0	0	0	1.51299	0	0	0	0	1.36297	0	0
42	((Time.from.stress.h=="672") & (Subregion=="amy") & (Phenotype=="susceptible" | Phenotype=="control") & (Stress.protocol=="control" | Stress.protocol=="10d_CSDS+d28_stress_re-exposure") & (Sex=="m"))	PRJNA293822_17	42	0	0	0	0	0	0	0		0	0	0	0	0	0	0	0	0		0	0	0	0	0	0	0	0	0	0	0	0	0	0	0	0	0	0	0	0	-1.96877	0	0	0	0	0	0	-1.30478
43	((Time.from.stress.h=="672") & (Subregion=="hipp_ventral") (Phenotype=="control" | Phenotype=="resilient") & (Stress.protocol=="control" | Stress.protocol=="10d_CSDS+d28_stress_re-exposure") & (Sex=="m"))	PRJNA293822_12	43	0	0	0	0	0	0	0		0	0	0	0	0	0	0	0	0		0	0	0	0	0	0	0	0	0	0	0	0	-2.16417	0	0	-1.55688	0	0	0	0	0	0	0	-1.49318	0	0	0	-1.34183
44	((Time.from.stress.h=="48") & (Subregion=="nacc") & (Phenotype=="susceptible" | Phenotype=="control") & (Stress.protocol=="control" | Stress.protocol=="10d_CSDS") & (Sex=="m"))	PRJNA293822_1	44	0	0	0	0	0	0	0		0	0	0	0	0	0	0	0	0		1.54207	0	0	0	2.06629	0	0	1.5713	1.40248	1.85451	1.84878	1.5298	0	1.6434	0	0	1.77837	0	0	2.01448	0	1.32062	1.61772	0	0	0	0	0
45	((Time.from.stress.h=="48") & (Subregion=="nacc") & (Phenotype=="control" | Phenotype=="resilient") & (Stress.protocol=="control" | Stress.protocol=="10d_CSDS") & (Sex=="m"))	PRJNA293822_0	45	0	0	0	0	0	0	0		0	0	0	0	0	0	0	0	0		0	0	0	0	3.76996	0	1.88722	0	1.92432	0	6.07855	2.40219	0	0	0	0	1.40649	2.70774	3.73674	2.65468	1.69778	0	0	0	0	1.41631	0	0
47	((Stress.protocol=="control" | Stress.protocol=="30d_CSDS") & (Time.from.stress.h=="24") & (Phenotype=="na") & (Subregion=="pfc") & (Sex=="m"))	PRJNA323485_0	47	0	0	0	1.54167	0	0	1.36352		0	0	0	0	0	0	-2.91029	0	0		2.34873	0	1.84632	2.55766	1.37349	1.66903	1.82101	2.2194	1.85276	2.63921	1.64488	1.95012	0	2.16283	0	1.65804	2.4743	2.40429	1.733	1.57856	0	1.42513	2.25045	-1.78131	0	2.14237	0	0
48	((Stress.protocol=="control" | Stress.protocol=="10d_CSDS") & (Time.from.stress.h=="24") & (Phenotype=="na") & (Subregion=="pfc") & (Sex=="m"))	PRJNA323485_1	48	0	0	0	0	0	0	0		0	0	0	0	0	0	0	0	0		2.21464	0	0	0	0	0	0	0	1.36928	2.03457	0	0	8.11808	1.44531	0	0	0	1.41384	0	0	0	0	0	-3.7559	0	0	0	-1.48718
50	((Subregion=="nacc") & (Sex=="m") & (Stress.protocol=="21d_CVS" | Stress.protocol=="control") & (Time.from.stress.h=="24") & (Phenotype=="na"))	PRJNA398031_0	50	0	0	0	0	0	0	-1.62971		0	0	0	0	0	0	-1.33212	0	-2.35394		0	0	0	0	0	1.84502	0	0	0	0	0	0	0	-1.70824	0	0	0	0	0	0	0	0	0	0	0	0	0	0
52	((Subregion=="pfc") & (Sex=="m") & (Stress.protocol=="21d_CVS" | Stress.protocol=="control") & (Time.from.stress.h=="24") & (Phenotype=="na"))	PRJNA398031_2	52	0	4.45263	6.86378	0	0	5.59476	4.2685		0	-1.3377	5.67864	13.8071	3.90141	-1.37721	-2.32843	-3.56576	1.87137		31.2415	10.3551	1.84165	-1.40874	22.4186	-23.2784	0	0	98.6486	61.3387	88.0266	2.90391	11.9683	55.4489	143.468	80.8617	0	3.60576	0	6.57548	58.4426	22.8803	6.71695	0	0	95.5184	10.0443	-21.5393
55	((Subregion=="bnst") & (Strain=="DBA/2Crl") & (Phenotype=="control" | Phenotype=="resilient") & (Stress.protocol=="control" | Stress.protocol=="10d_CSDS") & (Time.from.stress.h=="144") & (Sex=="m") & (Organism=="mus_musculus"))	PRJNA430409_0	55	0	0	0	0	0	0	0		0	0	0	0	0	0	1.5825	0	0		0	0	0	0	0	-5.04823	0	0	0	0	0	0	0	0	0	0	0	0	0	0	0	0	0	2.74346	0	0	0	-1.76367
56	((Subregion=="bnst") & (Strain=="DBA/2Crl") & (Phenotype=="susceptible" | Phenotype=="control") & (Stress.protocol=="control" | Stress.protocol=="10d_CSDS") & (Time.from.stress.h=="144") & (Sex=="m") & (Organism=="mus_musculus"))	PRJNA430409_1	56	0	0	0	-1.32071	-2.1107	0	0		0	0	0	0	0	0	0	0	0		-2.1521	0	-2.00265	-1.58693	0	-1.66196	0	0	0	0	0	0	0	0	0	0	0	0	0	0	0	0	-2.32678	0	0	0	0	-1.4362
57	((Subregion=="bnst") & (Strain=="C57BL/6Crl") & (Phenotype=="susceptible" | Phenotype=="control") & (Stress.protocol=="control" | Stress.protocol=="10d_CSDS") & (Time.from.stress.h=="144") & (Sex=="m") & (Organism=="mus_musculus"))	PRJNA430409_3	57	0	0	0	0	0	0	0		0	0	0	0	2.16008	0	0	0	0		1.52417	0	0	0	1.35867	0	0	3.03343	0	2.0395	1.9486	0	1.9203	0	0	0	1.83684	0	1.40676	0	2.13356	0	1.95152	0	0	2.66654	1.4334	0
58	((Subregion=="hipp_ventral") & (Strain=="DBA/2Crl") & (Phenotype=="susceptible" | Phenotype=="control") & (Stress.protocol=="control" | Stress.protocol=="10d_CSDS") & (Time.from.stress.h=="144") & (Sex=="m") & (Organism=="mus_musculus"))	PRJNA430409_4	58	2.57972	0	1.35996	0	0	1.82556	2.90559		2.17169	0	1.57947	0	0	2.55983	6.52364	-1.81351	1.814		2.06199	2.37123	0	0	1.93404	0	5.44901	1.79741	2.78818	0	0	5.06034	0	0	0	0	0	0	0	4.22421	3.99898	3.19421	4.72604	0	0	0	0	-1.98202
59	((Subregion=="hipp_ventral") & (Strain=="C57BL/6Crl") & (Phenotype=="control" | Phenotype=="resilient") & (Stress.protocol=="control" | Stress.protocol=="10d_CSDS") & (Time.from.stress.h=="144") & (Sex=="m") & (Organism=="mus_musculus"))	PRJNA430409_5	59	3.35217	0	0	-1.62065	0	0	0		1.69281	0	1.86973	-1.33785	0	1.67606	0	-3.06925	1.46701		0	0	0	0	1.75502	0	1.70876	1.38612	2.48478	0	0	0	0	-1.86326	-2.95468	-2.14592	0	0	-2.33748	2.51444	2.46144	0	1.81832	0	0	-2.04278	0	0
60	((Subregion=="hipp_ventral") & (Strain=="C57BL/6Crl") & (Phenotype=="susceptible" | Phenotype=="control") & (Stress.protocol=="control" | Stress.protocol=="10d_CSDS") & (Time.from.stress.h=="144") & (Sex=="m") & (Organism=="mus_musculus"))	PRJNA430409_6	60	0	0	0	-2.00727	0	0	0		0	0	0	0	0	0	0	0	0		-2.24173	-2.23175	0	-1.31124	-1.34307	0	0	0	0	-1.96974	-1.31756	-2.58809	5.03458	-2.66909	-1.74069	0	0	0	0	0	0	0	0	0	0	0	0	0
61	((Subregion=="pfc_m") & (Strain=="C57BL/6Crl") & (Phenotype=="control" | Phenotype=="resilient") & (Stress.protocol=="control" | Stress.protocol=="10d_CSDS") & (Time.from.stress.h=="144") & (Sex=="m") & (Organism=="mus_musculus"))	PRJNA430409_8	61	0	0	0	0	0	0	0		0	0	-1.6823	0	0	0	0	0	0		0	0	0	0	2.33514	0	0	0	0	0	0	1.5431	0	0	0	0	-2.0042	0	0	0	0	0	0	0	0	3.39654	0	0
62	((Subregion=="pfc_m") & (Strain=="C57BL/6Crl") & (Phenotype=="susceptible" | Phenotype=="control") & (Stress.protocol=="control" | Stress.protocol=="10d_CSDS") & (Time.from.stress.h=="144") & (Sex=="m") & (Organism=="mus_musculus"))	PRJNA430409_9	62	0	-1.62385	0	-3.3797	0	0	0		0	0	-2.82507	0	-3.07114	0	0	0	-1.44541		0	0	0	0	0	0	0	0	0	0	0	0	0	-2.86956	0	0	-4.30682	0	0	0	0	0	0	0	0	0	0	0
8	((Stress.protocol=="ELS" | Stress.protocol=="control") & (Estrus=="diestrus") & (Time.from.stress.h=="96") & (Subregion=="NACC") & (Sex=="f"))	PRJNA352967_13	8	0	0	0	0	0	0	0		0	1.39499	0	0	0	0	0	0	0		1.71721	0	1.50636	0	0	0	0	0	1.37883	0	0	0	0	0	0	0	0	0	0	0	0	0	0	0	1.36382	0	0	0
9	((Stress.protocol=="ELS - STVS" | Stress.protocol=="control") & (Estrus=="diestrus") & (Time.from.stress.h=="96") & (Subregion=="NACC") & (Sex=="f"))	PRJNA352967_15	9	0	0	0	1.93017	0	0	0		0	2.07277	0	0	0	0	0	0	0		0	0	0	0	2.01029	0	0	0	0	0	0	0	0	0	0	0	0	0	0	0	0	0	0	0	0	1.81512	2.13061	0
12	((Stress.protocol=="STVS" | Stress.protocol=="control") & (Estrus=="diestrus") & (Time.from.stress.h=="96") & (Subregion=="VTA") & (Sex=="f"))	PRJNA352967_20	12	0	0	0	0	0	2.11172	0		0	0	0	0	0	0	0	0	0		0	0	0	0	0	0	0	0	0	0	0	0	0	0	0	0	0	0	0	0	0	0	0	0	0	0	0	0
13	((Stress.protocol=="ELS - STVS" | Stress.protocol=="control") & (Estrus=="diestrus") & (Time.from.stress.h=="96") & (Subregion=="VTA") & (Sex=="f"))	PRJNA352967_21	13	0	0	0	0	0	0	0		0	0	0	-2.20275	0	0	0	-1.84219	0		0	0	0	0	2.52952	0	0	0	0	0	0	0	0	0	0	0	0	0	0	0	0	0	0	-2.12074	0	-1.76935	0	0
16	((Stress.protocol=="ELS" | Stress.protocol=="control") & (Estrus=="diestrus") & (Time.from.stress.h=="96") & (Subregion=="PFC") & (Sex=="f"))	PRJNA352967_7	16	0	0	0	0	1.8106	0	0		0	0	0	0	0	0	0	0	0		0	0	0	0	0	0	0	0	0	0	0	0	0	0	0	0	0	0	0	0	0	0	0	-1.35649	0	0	0	0
17	((Stress.protocol=="STVS" | Stress.protocol=="control") & (Estrus=="diestrus") & (Time.from.stress.h=="96") & (Subregion=="PFC") & (Sex=="f"))	PRJNA352967_8	17	0	0	0	0	1.58413	0	0		0	0	0	0	0	0	-1.82171	0	0		0	0	0	0	0	0	0	0	0	0	0	0	0	0	0	0	0	0	0	0	0	0	0	0	0	0	0	1.35287
51	((Subregion=="nacc") & (Sex=="f") & (Stress.protocol=="21d_CVS" | Stress.protocol=="control") & (Time.from.stress.h=="24") & (Phenotype=="na"))	PRJNA398031_1	51	2.17269	0	0	0	0	0	0		0	1.31797	0	0	-2.30528	0	0	0	0		0	0	0	0	0	0	0	0	0	-1.72858	1.5938	0	0	0	0	0	0	0	0	0	0	0	0	0	0	0	0	1.74343
53	((Subregion=="pfc") & (Sex=="f") & (Stress.protocol=="21d_CVS" | Stress.protocol=="control") & (Time.from.stress.h=="24") & (Phenotype=="na"))	PRJNA398031_3	53	0	0	1.59482	0	2.57803	1.81946	0		0	0	0	2.33095	1.40678	0	0	0	0		4.68285	0	0	0	3.3496	0	0	0	5.27407	4.36121	10.9662	0	5.69147	5.27992	2.91163	5.63683	0	0	0	1.82705	5.19485	5.05621	0	0	0	4.1204	6.90532	-5.68577
24	((Stress.protocol=="control" | Stress.protocol=="IMMO-AUD") & (Subregion=="bla"))	PRJNA479752_0	24	1.5575	0	0	0	0	0	0		0	1.93539	0	0	0	0	0	0	0		0	0	0	0	1.56463	1.47336	0	0	0	0	0	0	0	0	1.4632	1.51154	0	0	0	0	0	0	0	0	0	0	0	0
25	((Stress.protocol=="control" | Stress.protocol=="AUD") & (Subregion=="bla"))	PRJNA479752_1	25	1.70044	0	0	0	1.32938	0	0		0	2.32331	0	0	0	0	0	0	0		0	0	0	0	1.73939	1.35231	0	0	0	0	0	0	0	0	0	0	0	0	0	0	0	0	0	0	0	0	0	0
36	((Stress.protocol=="CRS_15d" | Stress.protocol=="Control") & (Subregion=="PFC"))	PRJNA415948_0	36	0	0	0	0	0	0	0		0	-1.50729	0	0	0	0	0	0	0		0	0	0	0	0	0	0	0	0	0	0	0	0	0	0	0	0	0	0	0	0	0	0	0	0	0	-1.39368	0
64	((Phenotype=="control" | Phenotype=="resilient") & (Stress.protocol=="10d_CSDS" | Stress.protocol=="control") & (Subregion=="bnst"))	PRJNA506950_0	64	0	0	0	0	0	0	0		0	0	0	0	0	0	0	0	0		0	-1.30626	0	0	0	0	0	0	0	0	0	0	-1.9699	0	0	0	0	0	0	0	0	0	-1.6146	0	-2.31041	0	0	0
65	((Phenotype=="control" | Phenotype=="susceptible") & (Stress.protocol=="10d_CSDS" | Stress.protocol=="control") & (Subregion=="bnst"))	PRJNA506950_1	65	0	0	0	0	0	0	0		0	0	0	-2.31627	0	0	1.36481	0	0		0	0	0	0	0	0	0	0	0	0	0	0	0	0	0	0	0	0	0	0	0	0	0	0	0	0	0	0
67	((Stress.protocol=="control" | Stress.protocol=="UCMS") & (Subregion=="hipp"))	PRJNA516641_0	67	0	0	0	0	0	0	-1.61131		0	0	0	0	0	0	0	0	0		0	0	0	0	0	0	0	0	0	0	0	0	0	0	0	0	0	0	0	0	0	0	0	0	-1.35831	0	-1.40522	0
68	((Stress.protocol=="control" | Stress.protocol=="UCMS") & (Subregion=="ht"))	PRJNA516641_2	68	0	0	0	0	0	0	0		0	0	1.6544	0	0	0	0	0	0		0	0	0	0	0	0	0	0	0	0	0	0	0	0	0	0	0	0	0	0	0	0	0	0	0	0	0	0
[truncated: 60 more columns]
